# Supplementary material for: Incorporating external evidence in trial-based cost-effectiveness analyses: the use of resampling methods
Source: Trials. 2014 Jun 3;15:201. doi: 10.1186/1745-6215-15-201 (PMC4055939; doi:10.1186/1745-6215-15-201)
Supplement: Additional file 1 — File name: R code.r. Description: This is the R code used for the case study. [file 1745-6215-15-201-S1.zip]

Archive with 1 entries (1 files):
- 1867451455109150_add1.r
